# Supplementary material for: Inferring pathogen-host interactions between Leptospira interrogans and Homo sapiens using network theory
Source: Sci Rep. 2019 Feb 5;9:1434. doi: 10.1038/s41598-018-38329-1 (PMC6363727; doi:10.1038/s41598-018-38329-1)
Supplement: Supplementary file 1 — Supplementary Dataset 1 [file 41598_2018_38329_MOESM1_ESM.xlsx]

## Sheet: Table S1
Supplementary Table S1: Subcellular Localisation of LIC proteins participating in pathogen-host interaction
Protein (Uniprot ID)	Gene names	Localisation
Q72S46	pyrG LIC_11540	Cytoplasmic
Q72M00	ilvC LIC_13393	Cytoplasmic
Q72NP7	rlmN LIC_12785	Cytoplasmic
Q72V73	prs LIC_10429	Cytoplasmic
Q75FG2	mtnD ard LIC_20227	Cytoplasmic
Q72SM5	metK LIC_11354	Cytoplasmic
Q72LY0	purT LIC_13413	Cytoplasmic
Q72QZ8	eno LIC_11954	Cytoplasmic
Q72UV8	LIC_10549	Cytoplasmic
Q72NF1	carB LIC_12883	Cytoplasmic
Q72R93	ddl ddlA LIC_11855	Cytoplasmic
P62062	argJ LIC_13271	Cytoplasmic
Q72RH7	leuB LIC_11768	Cytoplasmic
Q72VI2	serC LIC_10315	Cytoplasmic
P61440	dnaJ LIC_10523	Cytoplasmic
Q72PA7	purA LIC_12565	Cytoplasmic
Q72LY9	acsA LIC_13404	Cytoplasmic
Q75FW6	acpP LIC_20065	Cytoplasmic
Q75FF2	alr LIC_20241	Cytoplasmic
Q72RH8	argD LIC_11767	Cytoplasmic
P61524	argG LIC_13324	Cytoplasmic
Q75FW3	aroB LIC_20068	Cytoplasmic
Q72RA8	argH LIC_11840	Cytoplasmic
Q72W01	aroC LIC_10140	Cytoplasmic
Q72PK5	carA LIC_12466	Cytoplasmic
P61436	groS groES hsp10 LIC_11336	Cytoplasmic
P62641	cheB1 LIC_12455	Cytoplasmic
P62642	cheB2 LIC_12061	Cytoplasmic
P62643	cheB3 LIC_11520	Cytoplasmic
P61438	groL groEL hsp58 mopA LIC_11335	Cytoplasmic
Q72SG6	clpP1 LIC_11417	Cytoplasmic
Q72QU2	clpB LIC_12017	Cytoplasmic
Q72PE5	cysA LIC_12526	Cytoplasmic
Q72W63	dapF LIC_10074	Cytoplasmic
Q72U21	dapB LIC_10843	Cytoplasmic
Q72S74	def LIC_11511	Cytoplasmic
Q72PQ1	der engA LIC_12417	Cytoplasmic
P61442	dnaK LIC_10524	Cytoplasmic
Q72MY7	dinB LIC_13052	Cytoplasmic
Q72MA6	ligA LIC_13282	Cytoplasmic
Q72U01	dxs LIC_10863	Cytoplasmic
P0C099	efp LIC_20228	Cytoplasmic
Q72NF9	tuf LIC_12875	Cytoplasmic
Q72VM5	fusA LIC_10272	Cytoplasmic
Q75G04	hemL LIC_20011	Cytoplasmic
P61444	grpE LIC_10525	Cytoplasmic
Q72QT3	folD LIC_12026	Cytoplasmic
Q72VY3	fumC LIC_10162	Cytoplasmic
Q72VS5	gatB LIC_10221	Cytoplasmic
Q72VI8	gcvP LIC_10309	Cytoplasmic
Q72V57	glmS LIC_10445	Cytoplasmic
P62458	hisD LIC_11453	Cytoplasmic
P61780	hisH LIC_10113	Cytoplasmic
Q72PK8	infC LIC_12463	Cytoplasmic
Q72TC0	ilvD LIC_11101	Cytoplasmic
Q72RY7	hslU LIC_11601	Cytoplasmic
Q72RC5	leuD LIC_11821	Cytoplasmic
Q72M65	ndk LIC_13326	Cytoplasmic
P61669	mutS LIC_11774	Cytoplasmic
Q72PF7	mutL LIC_12514	Cytoplasmic
Q72T98	purM LIC_11123	Cytoplasmic
Q72NQ9	proA LIC_12771	Cytoplasmic
Q72RT5	purH LIC_11655	Cytoplasmic
Q72NJ5	pyrB LIC_12839	Cytoplasmic
Q72UH8	purC LIC_10679	Cytoplasmic
Q72UA7	rpoC LIC_10754	Cytoplasmic
P61540	rpoD LIC_11701	Cytoplasmic
Q75FU8	ahcY LIC_20083	Cytoplasmic
P61534	ruvB LIC_12811	Cytoplasmic
Q72R08	secA LIC_11944	Cytoplasmic
Q72QT1	cysS LIC_12028	Cytoplasmic
Q72QK5	aspS LIC_12108	Cytoplasmic
Q72PA2	sucC LIC_12573	Cytoplasmic
Q72U05	trpB trpB1 LIC_10859	Cytoplasmic
Q72NP6	trpC LIC_12786	Cytoplasmic
Q72S28	trmD LIC_11558	Cytoplasmic
Q72U04	trpA LIC_10860	Cytoplasmic
Q72PD0	trpD LIC_12541	Cytoplasmic
Q72RH2	trpF LIC_11773	Cytoplasmic
Q72N95	uvrB LIC_12941	Cytoplasmic
Q72RY9	xerC LIC_11599	Cytoplasmic
Q72SA5	xerD LIC_11479	Cytoplasmic
Q72U97	LIC_10764	Cytoplasmic
Q72VP7	LIC_10249	Cytoplasmic
P62038	LIC_12886	Cytoplasmic
Q72S57	ispH lytB LIC_11529	Cytoplasmic
Q72UP9	lon LIC_10608	Cytoplasmic
Q72QU8	lepA LIC_12010	Cytoplasmic
Q72RU2	lipA LIC_11646	Cytoplasmic
Q72RV5	lpxC LIC_11633	Cytoplasmic
P61611	lexA LIC_12305	Cytoplasmic
Q75FL1	menG LIC_20171	Cytoplasmic
Q72LR0	mnmG gidA LIC_13495	Cytoplasmic
Q72PA4	miaB LIC_12570	Cytoplasmic
Q72VY6	mnmE trmE LIC_10159	Cytoplasmic
Q72Q44	mnmA trmU LIC_12269	Cytoplasmic
Q72N73	nadA LIC_12964	Cytoplasmic
Q72RR0	cobB LIC_11684	Cytoplasmic
P62414	pgk LIC_12091	Cytoplasmic
Q72NQ7	obg LIC_12773	Cytoplasmic
Q72T26	argF LIC_11195	Cytoplasmic
Q72V97	nusB LIC_10404	Cytoplasmic
Q72PJ7	sucA odhA LIC_12474	Cytoplasmic
Q72MN0	panB LIC_13163	Cytoplasmic
Q72QN9	panD LIC_12074	Cytoplasmic
Q72VT0	pckA LIC_10216	Cytoplasmic
Q72NX7	pnp LIC_12701	Cytoplasmic
Q72U12	pyrH LIC_10852	Cytoplasmic
Q72LS5	recR LIC_13476	Cytoplasmic
Q72V33	prfB LIC_10470	Cytoplasmic
Q72W38	prfA LIC_10102	Cytoplasmic
Q72MK0	rsgA LIC_13193	Cytoplasmic
Q72PR7	ileS LIC_12400	Cytoplasmic
Q72QT4	asnS LIC_12025	Cytoplasmic
Q72R38	lysS LIC_11913	Cytoplasmic
Q72M46	gltX LIC_13345	Cytoplasmic
Q72MR4	metG LIC_13129	Cytoplasmic
Q72PK6	thrS LIC_12465	Cytoplasmic
Q72M80	pheS LIC_13310	Cytoplasmic
Q72PW7	glyQS glyS LIC_12350	Cytoplasmic
Q72LS1	serS LIC_13480	Cytoplasmic
Q72U06	proS LIC_10858	Cytoplasmic
Q72V30	valS LIC_10473	Cytoplasmic
Q72QL1	argS LIC_12102	Cytoplasmic
Q72UY6	leuS LIC_10517	Cytoplasmic
Q72RT8	tal LIC_11652	Cytoplasmic
Q72RM8	uvrA LIC_11717	Cytoplasmic
Q72RI9	uvrC LIC_11756	Cytoplasmic
Q72NP0	coaX LIC_12792	InnerMembrane
Q72SI0	feoB LIC_11402	InnerMembrane
Q75FP1	htpX LIC_20141	InnerMembrane
P62465	uppP bacA upk LIC_11457	InnerMembrane
P61742	gpsA LIC_13145	OuterMembrane
Q72RZ7	xseA LIC_11591	OuterMembrane
Q72SP8	flgI LIC_11327	OuterMembrane
Q72MT7	pgi LIC_13105	OuterMembrane
Q72VI6	gcvT LIC_10311	OuterMembrane
Q72SC3	gatA LIC_11461	OuterMembrane
Q72R95	metXA LIC_11853	OuterMembrane
P61703	alaS LIC_10763	OuterMembrane
Q72TL3	tgt LIC_11005	OuterMembrane
Q72VB8	gpmI LIC_10383	Periplasmic
Q72R59	flaB LIC_11889	Periplasmic
Q72PY2	glyA LIC_12335	Periplasmic
Q72V31	purD LIC_10472	Periplasmic

## Sheet: Table S3
Supplementary Table S3: Biological process of all human proteins participating in pathogen-host interaction
Category	Term	Count	%	PValue	Genes	List Total	Pop Hits	Pop Total	Fold Enrichment	Bonferroni	Benjamini	FDR
GOTERM_BP_DIRECT	GO:0002474~antigen processing and presentation of peptide antigen via MHC class I	11	2.34043	2.12e-09	HLA-H, PDIA3, HLA-A, HLA-C, HLA-B, CALR, HLA-E, TAPBP, HLA-F, BCAP31, B2M	432	30	16792	14.2525	4.96e-06	4.96e-06	3.72e-06
GOTERM_BP_DIRECT	GO:0002480~antigen processing and presentation of exogenous peptide antigen via MHC class I, TAP-independent	7	1.48936	2.17e-08	HLA-H, HLA-A, HLA-C, HLA-B, HLA-E, HLA-F, B2M	432	9	16792	30.2325	5.08e-05	2.54e-05	3.8e-05
GOTERM_BP_DIRECT	GO:0002479~antigen processing and presentation of exogenous peptide antigen via MHC class I, TAP-dependent	13	2.76596	5.73e-08	HLA-H, NCF4, HLA-A, HLA-C, HLA-B, HLA-E, B2M, HLA-F, PSMB4, PSME1, CD207, PSME2, PSMD3	432	63	16792	8.02087	0.000134	4.46e-05	0.0001
GOTERM_BP_DIRECT	GO:0060333~interferon-gamma-mediated signaling pathway	12	2.55319	1.8e-06	IRF9, HLA-H, NMI, HLA-DRB1, HLA-A, JAK1, HLA-C, HLA-B, HLA-E, HLA-DRA, HLA-F, B2M	432	71	16792	6.56964	0.00418918	0.00104894	0.00314453
GOTERM_BP_DIRECT	GO:0098609~cell-cell adhesion	23	4.89362	2.07e-06	ARGLU1, HDLBP, YWHAZ, BSG, TWF2, VAPA, PI4KA, H1FX, GIPC1, EEF2, PDXDC1, RACK1, PKM, ATXN2L, DDX3X, MACF1, CCT8, SDCBP, EEF1D, GIGYF2, CLINT1, SEPT7, SH3GL1	432	271	16792	3.29896	0.00482763	0.000967	0.00362492
GOTERM_BP_DIRECT	GO:0006397~mRNA processing	17	3.61702	1.56e-05	KHDRBS1, TFIP11, RBFOX2, LGALS3, HNRNPA2B1, PTBP1, AKAP8L, MBNL1, RBBP6, DDX47, SON, A1CF, ZNF326, PRPF8, SFPQ, RBM39, XRN2	432	179	16792	3.6916	0.0358385	0.00606428	0.0273346
GOTERM_BP_DIRECT	GO:0019882~antigen processing and presentation	9	1.91489	7.47e-05	HLA-H, MICA, HLA-DRB1, HLA-A, HLA-C, HLA-B, HLA-E, CD74, HLA-DRA	432	55	16792	6.36061	0.160103	0.0246171	0.130609
GOTERM_BP_DIRECT	GO:0006915~apoptotic process	31	6.59574	0.000155	FKBP8, S100A9, NFKBIA, NFKB1, ITGB2, RNF216, RACK1, JADE1, TMEM173, BAG1, TIA1, OGT, DDX41, CIB1, CARD8, TMBIM4, TP53, FADD, BCL2L13, NOC2L, SLTM, PLSCR1, AREL1, ARRB1, IFT57, PLSCR3, CTSC, PPP1R13B, PDCD6IP, TNFAIP3, IGFBP3	432	567	16792	2.12519	0.30352	0.0442076	0.270584
GOTERM_BP_DIRECT	GO:0060337~type I interferon signaling pathway	9	1.91489	0.000222	IRF9, HLA-H, IFIT2, HLA-A, JAK1, HLA-C, HLA-B, HLA-E, HLA-F	432	64	16792	5.46615	0.404727	0.0560077	0.387815
GOTERM_BP_DIRECT	GO:0006457~protein folding	15	3.19149	0.000233	TMX1, FKBP8, PDIA3, FKBP5, LTBP4, TMX3, PDIA5, CALR, ST13, PFDN2, TXNDC11, PFDN5, CCT8, HSPE1, RANBP2	432	180	16792	3.2392	0.41955	0.0529423	0.406629
GOTERM_BP_DIRECT	GO:0001916~positive regulation of T cell mediated cytotoxicity	5	1.06383	0.000255	HLA-A, FADD, HLA-B, HLA-E, B2M	432	13	16792	14.9501	0.448445	0.0526552	0.444715
GOTERM_BP_DIRECT	GO:0016032~viral process	20	4.25532	0.000278	TAF1, FKBP8, NACA, TP53, HLA-A, NFKBIA, HLA-C, RNF216, HLA-B, STAT3, CBX5, RACK1, PSMB4, FYN, EIF4A2, NUP210, NPM1, EIF4A1, RANBP2, HLA-DRA	432	299	16792	2.60002	0.477751	0.0526951	0.485422
GOTERM_BP_DIRECT	GO:0043066~negative regulation of apoptotic process	26	5.53191	0.000308	YWHAZ, FKBP8, HAX1, NFKBIA, FHL2, NFKB1, CD74, BAG6, DDX3X, BAG1, TEK, NPM1, TPT1, TAF9, CAT, ARHGDIA, CIB1, TMBIM4, TP53, STAT3, SON, PA2G4, HDAC2, AREL1, BNIP3L, GSTP1	432	455	16792	2.22116	0.513739	0.0539523	0.538631
GOTERM_BP_DIRECT	GO:0045087~innate immune response	25	5.31915	0.000326	IGHG1, CR1, LGALS3, S100A9, TRIM27, HLA-C, NFKB1, FADD, HLA-B, IGHM, FES, HLA-E, MID2, B2M, TMEM173, CORO1A, DDX3X, FYN, CD46, ZAP70, DEFA3, JAK1, IGHA2, IGKC, FBXO9	432	430	16792	2.25991	0.533653	0.0530297	0.56978
GOTERM_BP_DIRECT	GO:0071260~cellular response to mechanical stimulus	9	1.91489	0.000456	HDAC4, PTGER4, CASP8AP2, RAC1, NFKB1, FADD, ENG, TGFB1, ARHGDIA	432	71	16792	4.92723	0.655905	0.0686523	0.795951
GOTERM_BP_DIRECT	GO:0000122~negative regulation of transcription from RNA polymerase II promoter	35	7.44681	0.000478	FHL2, WWC2, NFKB1, CNOT1, CALR, ZNF345, TCEAL1, TCF7L2, TGFB1, CTNNB1, STAT6, N4BP2L2, AES, HSF1, TXNIP, TBX6, TBX2, HNRNPA2B1, ZHX1, TP53, TRIM27, ZHX2, HMG20A, WWTR1, STAT3, NOC2L, HDAC4, UXT, HDAC2, SFPQ, TRPS1, ETS2, PHF21A, HIVEP1, ENG	432	720	16792	1.88953	0.672621	0.0674102	0.832951
GOTERM_BP_DIRECT	GO:0030036~actin cytoskeleton organization	12	2.55319	0.000527	CDC42, SDAD1, CORO1A, RAC2, PDLIM7, EPB41, SPECC1, RAC1, SDCBP, PAFAH1B1, TMSB4X, CAP1	432	130	16792	3.58803	0.708444	0.0699356	0.918997
GOTERM_BP_DIRECT	GO:0032355~response to estradiol	10	2.12766	0.000543	TXNIP, NCOA1, CD4, EEF2, CAT, CALR, TGFB1, GSTP1, STAT3, CTNNB1	432	91	16792	4.27147	0.718864	0.0680679	0.946003
GOTERM_BP_DIRECT	GO:0050690~regulation of defense response to virus by virus	6	1.2766	0.000657	ARF1, FYN, RAC1, HLA-A, CD4, B2M	432	28	16792	8.32937	0.784598	0.0776242	1.14342
GOTERM_BP_DIRECT	GO:0034976~response to endoplasmic reticulum stress	9	1.91489	0.000662	TMX1, TXNDC11, PDIA3, TMEM33, TMX3, CXCL8, EEF2, PDIA5, OS9	432	75	16792	4.66444	0.787287	0.0744717	1.15272
GOTERM_BP_DIRECT	GO:0017148~negative regulation of translation	8	1.70213	0.000679	RACK1, DDX3X, TIA1, CNOT3, CNOT1, CALR, GIGYF2, EIF4E2	432	58	16792	5.36143	0.795701	0.0728382	1.1826
GOTERM_BP_DIRECT	GO:0034613~cellular protein localization	7	1.48936	0.000753	DVL2, CDC42, TMEM33, TP53, CD63, RRAGB, CTNNB1	432	43	16792	6.32773	0.828004	0.0768955	1.30992
GOTERM_BP_DIRECT	GO:0010501~RNA secondary structure unwinding	7	1.48936	0.000853	DDX47, DDX17, DDX3X, EIF4A2, EIF4A1, DDX3Y, DDX41	432	44	16792	6.18392	0.863962	0.0830766	1.48315
GOTERM_BP_DIRECT	GO:0042981~regulation of apoptotic process	15	3.19149	0.00124488	CARD8, HAX1, TP53BP2, TP53, FADD, CALR, BCL2L13, TGFB1, FYN, IFT57, BNIP3L, TPT1, ANP32A, PPP1R13B, IGFBP3	432	213	16792	2.73735	0.945584	0.114228	2.15701
GOTERM_BP_DIRECT	GO:0006919~activation of cysteine-type endopeptidase activity involved in apoptotic process	9	1.91489	0.00129591	RACK1, CARD8, CASP8AP2, IFT57, S100A9, FADD, HSPE1, BCL2L13, PDCD6	432	83	16792	4.21486	0.951709	0.114161	2.24449
GOTERM_BP_DIRECT	GO:0010718~positive regulation of epithelial to mesenchymal transition	6	1.2766	0.00142747	HDAC2, SDCBP, TGFB1I1, WWTR1, TGFB1, CTNNB1	432	33	16792	7.06734	0.964506	0.120498	2.46967
GOTERM_BP_DIRECT	GO:0045944~positive regulation of transcription from RNA polymerase II promoter	42	8.93617	0.00145701	HLF, ELF1, ZNF292, HAX1, ZNF639, NFKBIA, NFKB1, TCF7L2, TGFB1, CTNNB1, STAT6, JADE1, TMEM173, DDX17, HSF1, DDX3X, TEF, TAF9, CDK5RAP3, OGT, DDX41, TAF1, TBX6, LDB1, TP53, AKAP8L, FADD, LPIN2, WWTR1, STAT3, HDAC4, PLSCR1, NCOA1, HDAC2, NCOA3, ARRB1, JUN, TRPS1, ETS2, ZMIZ1, PBX2, ENG	432	981	16792	1.66417	0.966877	0.118566	2.52017
GOTERM_BP_DIRECT	GO:0050852~T cell receptor signaling pathway	12	2.55319	0.00153868	PTPRC, PSMB4, HLA-DRB1, PSME1, FYN, PSME2, ZAP70, NFKBIA, PSMD3, NFKB1, CD4, HLA-DRA	432	148	16792	3.15165	0.97264	0.120607	2.65964
GOTERM_BP_DIRECT	GO:0006351~transcription, DNA-templated	72	15.3191	0.00153898	CNOT3, CNOT1, ZNF518A, TCEAL1, CTNNB1, DPY30, JADE1, ZNF181, DDX17, AES, CASP8AP2, HSF1, ANP32A, ARGLU1, KHDRBS1, LDB1, ZHX1, TP53, ZHX2, HMG20A, PKN1, ZNF687, LPIN2, NOC2L, SLTM, UXT, PA2G4, NCOA1, NCOA3, ASCC2, ZMIZ1, MNDA, ZNF277, MGA, EDF1, RBM39, EEF1D, ING5, NACA, FHL2, TCF7L2, MYCBP2, STAT6, LPXN, DDX3X, ZNF326, GTF3C1, TXNIP, TBX6, EEF1A1, COL4A2, ZMYM2, TRIP4, TBX2, PPHLN1, AKAP8L, TRIM2…	432	1955	16792	1.43154	0.972659	0.116723	2.66015
GOTERM_BP_DIRECT	GO:0002486~antigen processing and presentation of endogenous peptide antigen via MHC class I via ER pathway, TAP-independent	3	0.638298	0.00193833	HLA-A, HLA-C, HLA-B	432	3	16792	38.8704	0.989265	0.140274	3.33944
GOTERM_BP_DIRECT	GO:0050853~B cell receptor signaling pathway	7	1.48936	0.00251747	IGHG1, PTPRC, ZAP70, MNDA, IGHA2, IGKC, IGHM	432	54	16792	5.03875	0.997235	0.173061	4.31664
GOTERM_BP_DIRECT	GO:0010629~negative regulation of gene expression	11	2.34043	0.00283236	RACK1, CDC42, ANXA7, TAF1, AES, FYN, INPPL1, CD46, NFKB1, ENG, TGFB1	432	137	16792	3.12098	0.998678	0.187098	4.84404
GOTERM_BP_DIRECT	GO:0006955~immune response	22	4.68085	0.0030116	HLA-H, HLA-DRB1, PTGER4, NCF4, HLA-A, CXCL8, HLA-C, HLA-B, HLA-E, TINAGL1, CD74, TAPBP, HLA-F, B2M, IGSF6, CXCL14, ZAP70, IGHA2, CTSC, CD4, IGKC, HLA-DRA	432	421	16792	2.03123	0.999131	0.192327	5.14301
GOTERM_BP_DIRECT	GO:0048024~regulation of mRNA splicing, via spliceosome	4	0.851064	0.00310832	SRSF3, KHDRBS1, SON, TIA1	432	12	16792	12.9568	0.999308	0.192639	5.30399
GOTERM_BP_DIRECT	GO:0043280~positive regulation of cysteine-type endopeptidase activity involved in apoptotic process	6	1.2766	0.00341742	CARD8, DDX3X, HSF1, ARRB1, PDCD6, BCAP31	432	40	16792	5.83056	0.999665	0.204335	5.81667
GOTERM_BP_DIRECT	GO:0006366~transcription from RNA polymerase II promoter	25	5.31915	0.0035511	HLF, ZNF292, ELF1, NMI, ELL, ZNF639, NFKB1, ZNF345, POLR2A, TEF, TAF9, DVL2, TAF1, SNAPC4, LDB1, TP53, CARF, IRF9, PLSCR1, ARRB1, TRPS1, JUN, HIVEP1, TGFB1I1, CTDP1	432	513	16792	1.89427	0.999755	0.20621	6.03759
GOTERM_BP_DIRECT	GO:0045454~cell redox homeostasis	8	1.70213	0.00358595	TMX1, TXNDC11, PTGES2, PDIA3, NCF4, TMX3, PRDX4, PDIA5	432	77	16792	4.03848	0.999774	0.203002	6.0951
GOTERM_BP_DIRECT	GO:0008380~RNA splicing	12	2.55319	0.00377179	TFIP11, RBFOX2, DDX47, SON, LGALS3, ZNF326, SFPQ, PRPF8, PTBP1, AKAP8L, RBM39, MBNL1	432	166	16792	2.80991	0.999854	0.207374	6.40122
GOTERM_BP_DIRECT	GO:0007155~cell adhesion	23	4.89362	0.00386553	ADGRE1, HAPLN3, INPPL1, ERBIN, ITGB4, PTK7, NINJ1, NEDD9, ITGB2, TINAGL1, FARP2, CTNNB1, EMILIN1, VWF, LGALS3BP, LPXN, STAB1, RAC1, NPHS1, CD4, TGFB1I1, ENG, CIB1	432	459	16792	1.94775	0.999883	0.20712	6.55529
GOTERM_BP_DIRECT	GO:0043525~positive regulation of neuron apoptotic process	6	1.2766	0.00469559	CDC42, HDAC4, JUN, TP53, CTNNB1, NQO2	432	43	16792	5.42377	0.999983	0.240417	7.90905
GOTERM_BP_DIRECT	GO:0043065~positive regulation of apoptotic process	17	3.61702	0.00483389	TXNIP, ING5, TP53, AKAP13, FADD, TGFB1, CTNNB1, RACK1, IFIT2, PLEKHG2, NCOA1, DDX3X, HMOX1, BNIP3L, RAC1, MNDA, IGFBP3	432	300	16792	2.20265	0.999988	0.241339	8.1328
GOTERM_BP_DIRECT	GO:0019731~antibacterial humoral response	6	1.2766	0.0051882	HLA-A, DEFA3, IGHA2, HLA-E, IGHM, B2M	432	44	16792	5.30051	0.999995	0.251316	8.70369
GOTERM_BP_DIRECT	GO:0042270~protection from natural killer cell mediated cytotoxicity	3	0.638298	0.00624353	HLA-A, HLA-B, HLA-E	432	5	16792	23.3222	1	0.288509	10.3844
GOTERM_BP_DIRECT	GO:0010592~positive regulation of lamellipodium assembly	4	0.851064	0.0073318	HDAC4, TWF2, RAC2, RAC1	432	16	16792	9.71759	1	0.323521	12.0869
GOTERM_BP_DIRECT	GO:0043552~positive regulation of phosphatidylinositol 3-kinase activity	5	1.06383	0.00778131	CDC42, RAC1, TEK, AMBRA1, TGFB1	432	31	16792	6.26941	1	0.333483	12.7812
GOTERM_BP_DIRECT	GO:0031333~negative regulation of protein complex assembly	4	0.851064	0.00873553	TFIP11, CDC42, DDX3X, ULK1	432	17	16792	9.14597	1	0.359658	14.238
GOTERM_BP_DIRECT	GO:0060789~hair follicle placode formation	3	0.638298	0.00920679	CDC42, HDAC2, CTNNB1	432	6	16792	19.4352	1	0.368662	14.9489
GOTERM_BP_DIRECT	GO:0090090~negative regulation of canonical Wnt signaling pathway	11	2.34043	0.0094918	DVL2, JADE1, PSMB4, AES, PSME1, SCYL2, PSME2, PFDN5, PSMD3, WWTR1, TCF7L2	432	163	16792	2.62315	1	0.37145	15.3762
GOTERM_BP_DIRECT	GO:0030168~platelet activation	9	1.91489	0.00959507	PLSCR1, VWF, YWHAZ, RAC2, FYN, ARRB1, COL3A1, RAC1, ITPR3	432	115	16792	3.04203	1	0.368613	15.5305
GOTERM_BP_DIRECT	GO:0045892~negative regulation of transcription, DNA-templated	23	4.89362	0.00998238	KHDRBS1, RBFOX2, SNX6, TBX2, LDB1, ZHX1, TP53, ZHX2, ZNF639, FHL2, CALR, TCF7L2, TGFB1, CBX5, CTNNB1, ATXN1, HDAC4, PA2G4, HDAC2, AES, PFDN5, JUN, SFPQ	432	499	16792	1.79162	1	0.374323	16.1069
GOTERM_BP_DIRECT	GO:0051607~defense response to virus	11	2.34043	0.0102901	IRF9, PLSCR1, PTPRC, IFIT2, TMEM173, MICA, CD207, BNIP3L, DEFA3, FADD, DDX41	432	165	16792	2.59136	1	0.377476	16.5623
GOTERM_BP_DIRECT	GO:0006911~phagocytosis, engulfment	5	1.06383	0.0119512	IGHG1, IGHA2, IGKC, IGHM, BIN2	432	35	16792	5.55291	1	0.417454	18.98
GOTERM_BP_DIRECT	GO:0019885~antigen processing and presentation of endogenous peptide antigen via MHC class I	3	0.638298	0.0126718	HLA-A, TAPBP, B2M	432	7	16792	16.6587	1	0.430118	20.0083
GOTERM_BP_DIRECT	GO:0007162~negative regulation of cell adhesion	5	1.06383	0.0144842	MIA3, LPXN, PLXNB2, RASA1, ARHGDIA	432	37	16792	5.25275	1	0.468167	22.5401
GOTERM_BP_DIRECT	GO:0008625~extrinsic apoptotic signaling pathway via death domain receptors	5	1.06383	0.0158684	DDX47, DDX3X, CASP8AP2, KIAA0141, FADD	432	38	16792	5.11452	1	0.493215	24.4228
GOTERM_BP_DIRECT	GO:0043161~proteasome-mediated ubiquitin-dependent protein catabolic process	12	2.55319	0.0161116	PSMB4, PSME1, ARRB1, PSME2, BTBD2, BTBD3, TP53, PSMD3, RNF216, CDC16, STUB1, CTNNB1	432	203	16792	2.29776	1	0.492291	24.7491
GOTERM_BP_DIRECT	GO:0042129~regulation of T cell proliferation	3	0.638298	0.016611	LGALS3, RAC2, CTNNB1	432	8	16792	14.5764	1	0.496802	25.415
GOTERM_BP_DIRECT	GO:0035556~intracellular signal transduction	19	4.04255	0.016686	DVL2, FKBP8, MAP4K1, CXCL8, AKAP13, MYO9B, ARHGAP29, PRKAR2A, DDX3X, SNRK, FYN, HMOX1, RAC1, ZAP70, ANP32A, SDCBP, JAK1, STMN1, RASA1	432	403	16792	1.8326	1	0.49237	25.5145
GOTERM_BP_DIRECT	GO:0050776~regulation of immune response	11	2.34043	0.0167855	HLA-H, MICA, COL3A1, HLA-A, HLA-C, ITGB2, HLA-B, IGKC, HLA-E, HLA-F, B2M	432	178	16792	2.4021	1	0.488556	25.6463
GOTERM_BP_DIRECT	GO:0002576~platelet degranulation	8	1.70213	0.0168262	VWF, LGALS3BP, TMX3, SELENOP, TMSB4X, CD63, TGFB1, PLG	432	103	16792	3.01906	1	0.483643	25.7002
GOTERM_BP_DIRECT	GO:0043488~regulation of mRNA stability	8	1.70213	0.0168262	PSMB4, YWHAZ, PSME1, PSME2, ANP32A, PUM1, ELAVL1, PSMD3	432	103	16792	3.01906	1	0.483643	25.7002
GOTERM_BP_DIRECT	GO:0043085~positive regulation of catalytic activity	7	1.48936	0.017801	ARF1, NCF4, NPM1, CTSA, OGT, IGFBP3, CIB1	432	81	16792	3.35917	1	0.497484	26.9793
GOTERM_BP_DIRECT	GO:0045453~bone resorption	4	0.851064	0.0179994	RAC2, TPP1, RAC1, CTNNB1	432	22	16792	7.06734	1	0.49573	27.2371
GOTERM_BP_DIRECT	GO:0090023~positive regulation of neutrophil chemotaxis	4	0.851064	0.0179994	RAC2, RAC1, CXCL8, CD74	432	22	16792	7.06734	1	0.49573	27.2371
GOTERM_BP_DIRECT	GO:0032435~negative regulation of proteasomal ubiquitin-dependent protein catabolic process	4	0.851064	0.0179994	BAG6, SDCBP, TAF9, GIPC1	432	22	16792	7.06734	1	0.49573	27.2371
GOTERM_BP_DIRECT	GO:0001895~retina homeostasis	5	1.06383	0.0188791	ACTG1, LYZ, IGHA2, IGKC, B2M	432	40	16792	4.8588	1	0.506889	28.3697
GOTERM_BP_DIRECT	GO:0001933~negative regulation of protein phosphorylation	6	1.2766	0.0199801	CDK5RAP3, CTDSP2, WWTR1, IGFBP3, TGFB1, CIB1	432	61	16792	3.82332	1	0.521439	29.7639
GOTERM_BP_DIRECT	GO:0032092~positive regulation of protein binding	6	1.2766	0.0199801	TAF1, TMEM173, EPB41, ARRB1, TCF7L2, B2M	432	61	16792	3.82332	1	0.521439	29.7639
GOTERM_BP_DIRECT	GO:0030521~androgen receptor signaling pathway	5	1.06383	0.020508	NCOA1, NCOA3, FHL2, TGFB1I1, CTNNB1	432	41	16792	4.74029	1	0.52527	30.4233
GOTERM_BP_DIRECT	GO:0030307~positive regulation of cell growth	7	1.48936	0.0209274	CDC42, DDX3X, S100A9, ZNF639, SDCBP, TAF9, CIB1	432	84	16792	3.2392	1	0.527106	30.943
GOTERM_BP_DIRECT	GO:0007097~nuclear migration	3	0.638298	0.0209979	CDC42, SUN2, PAFAH1B1	432	9	16792	12.9568	1	0.522991	31.03
GOTERM_BP_DIRECT	GO:0042127~regulation of cell proliferation	11	2.34043	0.0213408	TXNIP, STAT6, RBFOX2, BAG6, FYN, JUN, NFKBIA, JAK1, FES, ENG, CIB1	432	185	16792	2.31121	1	0.523541	31.4517
GOTERM_BP_DIRECT	GO:0051092~positive regulation of NF-kappaB transcription factor activity	9	1.91489	0.0214518	NPM1, S100A9, NFKBIA, NFKB1, ITGB2, CAT, TGFB1, CIB1, MID2	432	133	16792	2.63033	1	0.52024	31.5876
GOTERM_BP_DIRECT	GO:0045740~positive regulation of DNA replication	5	1.06383	0.0222208	CDC42, JUN, RAC1, NPM1, CALR	432	42	16792	4.62743	1	0.527739	32.5226
GOTERM_BP_DIRECT	GO:0051056~regulation of small GTPase mediated signal transduction	9	1.91489	0.0223229	ARHGAP30, CDC42, PLEKHG2, RAC2, RAC1, AKAP13, MYO9B, ARHGAP29, ARHGDIA	432	134	16792	2.6107	1	0.52436	32.6459
GOTERM_BP_DIRECT	GO:0002092~positive regulation of receptor internalization	4	0.851064	0.0227831	SCYL2, ARRB1, TBC1D5, CD63	432	24	16792	6.4784	1	0.526714	33.1988
GOTERM_BP_DIRECT	GO:0048013~ephrin receptor signaling pathway	7	1.48936	0.0232065	ACTG1, CDC42, ARPC3, FYN, RAC1, SDCBP, RASA1	432	86	16792	3.16387	1	0.528427	33.7036
GOTERM_BP_DIRECT	GO:0006928~movement of cell or subcellular component	7	1.48936	0.0232065	ACTG1, CORO1A, ARPC3, RAC1, CXCL8, ARHGDIA, STAT3	432	86	16792	3.16387	1	0.528427	33.7036
GOTERM_BP_DIRECT	GO:0043123~positive regulation of I-kappaB kinase/NF-kappaB signaling	10	2.12766	0.0232898	APOL3, VAPA, FYN, HMOX1, AKAP13, FADD, EEF1D, S100A13, CTNNB1, MID2	432	161	16792	2.41431	1	0.524893	33.8025
GOTERM_BP_DIRECT	GO:0050821~protein stabilization	9	1.91489	0.0241394	COG3, TAF1, BAG6, A1CF, AAK1, CCT8, TAF9, CALR, SEL1L	432	136	16792	2.5723	1	0.532994	34.8034
GOTERM_BP_DIRECT	GO:0007569~cell aging	4	0.851064	0.0254085	TBX2, ZMIZ1, NPM1, TP53	432	25	16792	6.21926	1	0.546794	36.2718
GOTERM_BP_DIRECT	GO:0031953~negative regulation of protein autophosphorylation	3	0.638298	0.025807	JUN, ENG, MVP	432	10	16792	11.6611	1	0.547761	36.7265
GOTERM_BP_DIRECT	GO:2000036~regulation of stem cell population maintenance	3	0.638298	0.025807	CNOT3, ELAVL1, CNOT1	432	10	16792	11.6611	1	0.547761	36.7265
GOTERM_BP_DIRECT	GO:0010977~negative regulation of neuron projection development	5	1.06383	0.0259012	TBX6, HDAC2, PAFAH1B1, CIB1, B2M	432	44	16792	4.41709	1	0.544458	36.8335
GOTERM_BP_DIRECT	GO:0071222~cellular response to lipopolysaccharide	8	1.70213	0.0264621	HSF1, PRPF8, PLSCR3, CXCL8, NFKB1, TNFAIP3, GSTP1, B2M	432	113	16792	2.75188	1	0.547675	37.4672
GOTERM_BP_DIRECT	GO:0008283~cell proliferation	17	3.61702	0.0276642	KHDRBS1, TP53, TRIM27, MAP4K1, CDC16, FES, TCF7L2, STAT3, TACC1, CD74, ANXA7, PA2G4, CREG1, RAC1, CDK5RAP3, DDX41, NRDC	432	366	16792	1.80545	1	0.55936	38.8051
GOTERM_BP_DIRECT	GO:0071363~cellular response to growth factor stimulus	5	1.06383	0.0278705	RACK1, TWF2, CAT, CTNNB1, CIB1	432	45	16792	4.31893	1	0.557597	39.032
GOTERM_BP_DIRECT	GO:0008360~regulation of cell shape	9	1.91489	0.0280787	ANXA7, CORO1A, FYN, PLXNB2, ITGB2, FES, RASA1, ARHGDIA, S100A13	432	140	16792	2.49881	1	0.555895	39.2603
GOTERM_BP_DIRECT	GO:0035025~positive regulation of Rho protein signal transduction	4	0.851064	0.0281893	ARRB1, COL3A1, RAC1, AKAP13	432	26	16792	5.98006	1	0.552965	39.3812
GOTERM_BP_DIRECT	GO:0050871~positive regulation of B cell activation	4	0.851064	0.0281893	IGHG1, IGHA2, IGKC, IGHM	432	26	16792	5.98006	1	0.552965	39.3812
GOTERM_BP_DIRECT	GO:0007050~cell cycle arrest	9	1.91489	0.0291291	KHDRBS1, PA2G4, WDR6, TP53, CXCL8, CALR, TCF7L2, TGFB1, RRAGB	432	141	16792	2.48109	1	0.560647	40.3992
GOTERM_BP_DIRECT	GO:0050885~neuromuscular process controlling balance	5	1.06383	0.0299266	RBFOX2, TPP1, PAFAH1B1, GIGYF2, SHANK3	432	46	16792	4.22504	1	0.566285	41.2505
GOTERM_BP_DIRECT	GO:0032495~response to muramyl dipeptide	3	0.638298	0.0310139	ERBIN, NFKBIA, TNFAIP3	432	11	16792	10.601	1	0.575197	42.3926
GOTERM_BP_DIRECT	GO:0010941~regulation of cell death	3	0.638298	0.0310139	YWHAZ, JUN, EEF1D	432	11	16792	10.601	1	0.575197	42.3926
GOTERM_BP_DIRECT	GO:0031065~positive regulation of histone deacetylation	3	0.638298	0.0310139	TP53, AKAP8L, TGFB1	432	11	16792	10.601	1	0.575197	42.3926
GOTERM_BP_DIRECT	GO:0019886~antigen processing and presentation of exogenous peptide antigen via MHC class II	7	1.48936	0.0310255	HLA-DRB1, ARF1, CTSD, DCTN5, DCTN3, CD74, HLA-DRA	432	92	16792	2.95753	1	0.571134	42.4046
GOTERM_BP_DIRECT	GO:0060071~Wnt signaling pathway, planar cell polarity pathway	7	1.48936	0.0310255	DVL2, CDC42, PSMB4, PSME1, PSME2, RAC1, PSMD3	432	92	16792	2.95753	1	0.571134	42.4046
GOTERM_BP_DIRECT	GO:0043392~negative regulation of DNA binding	4	0.851064	0.0342146	HDAC2, JUN, HMOX1, NFKBIA	432	28	16792	5.55291	1	0.603286	45.6344
GOTERM_BP_DIRECT	GO:0006910~phagocytosis, recognition	4	0.851064	0.0342146	IGHG1, IGHA2, IGKC, IGHM	432	28	16792	5.55291	1	0.603286	45.6344
GOTERM_BP_DIRECT	GO:0032088~negative regulation of NF-kappaB transcription factor activity	6	1.2766	0.0356162	ARRB1, ERBIN, NFKBIA, CDK5RAP3, CAT, TNFAIP3	432	71	16792	3.28482	1	0.614142	46.9992
GOTERM_BP_DIRECT	GO:0035278~miRNA mediated inhibition of translation	3	0.638298	0.036595	TNRC6B, TNRC6A, STAT3	432	12	16792	9.71759	1	0.620186	47.933
GOTERM_BP_DIRECT	GO:0043484~regulation of RNA splicing	4	0.851064	0.0374569	RBFOX2, SON, ZNF326, MBNL1	432	29	16792	5.36143	1	0.624847	48.7425
GOTERM_BP_DIRECT	GO:0000289~nuclear-transcribed mRNA poly(A) tail shortening	4	0.851064	0.0374569	EIF4A2, EIF4A1, CNOT3, CNOT1	432	29	16792	5.36143	1	0.624847	48.7425
GOTERM_BP_DIRECT	GO:0007015~actin filament organization	6	1.2766	0.0375003	CORO1A, RAC2, ARF1, INPPL1, CCDC155, TMSB4X	432	72	16792	3.2392	1	0.621261	48.7829
GOTERM_BP_DIRECT	GO:1901796~regulation of signal transduction by p53 class mediator	8	1.70213	0.0407841	ING5, TAF1, HDAC2, TP53BP2, TP53, PPP1R13B, TAF9, NOC2L	432	124	16792	2.50777	1	0.648782	51.7572
GOTERM_BP_DIRECT	GO:1900740~positive regulation of protein insertion into mitochondrial membrane involved in apoptotic signaling pathway	4	0.851064	0.0408505	YWHAZ, TP53BP2, TP53, PPP1R13B	432	30	16792	5.18272	1	0.645462	51.8157
GOTERM_BP_DIRECT	GO:0042542~response to hydrogen peroxide	5	1.06383	0.0415241	TXNIP, JUN, HMOX1, EEF2, CAT	432	51	16792	3.81082	1	0.647712	52.4046
GOTERM_BP_DIRECT	GO:0032481~positive regulation of type I interferon production	5	1.06383	0.0415241	STAT6, TMEM173, NFKB1, DDX41, CTNNB1	432	51	16792	3.81082	1	0.647712	52.4046
GOTERM_BP_DIRECT	GO:0034975~protein folding in endoplasmic reticulum	3	0.638298	0.0425278	PDIA3, VAPA, CALR	432	13	16792	8.97009	1	0.652831	53.2696
GOTERM_BP_DIRECT	GO:0016045~detection of bacterium	3	0.638298	0.0425278	HLA-DRB1, HLA-A, HLA-B	432	13	16792	8.97009	1	0.652831	53.2696
GOTERM_BP_DIRECT	GO:0001934~positive regulation of protein phosphorylation	8	1.70213	0.0454214	DVL2, RACK1, ARRB1, RAC1, TEK, ENG, TGFB1, CIB1	432	127	16792	2.44853	1	0.673707	55.6812
GOTERM_BP_DIRECT	GO:0045727~positive regulation of translation	5	1.06383	0.0467809	DDX3X, NPM1, ELAVL1, EEF2, QARS	432	53	16792	3.66702	1	0.680986	56.7732
GOTERM_BP_DIRECT	GO:1900026~positive regulation of substrate adhesion-dependent cell spreading	4	0.851064	0.0480844	CDC42, RAC1, CALR, CIB1	432	32	16792	4.8588	1	0.687541	57.7964
GOTERM_BP_DIRECT	GO:0007596~blood coagulation	10	2.12766	0.0482071	CDC42, VWF, PRKAR2A, HDAC2, FYN, RAC1, PHF21A, DOCK11, PLG, CBX5	432	184	16792	2.11252	1	0.684836	57.8916
GOTERM_BP_DIRECT	GO:0030833~regulation of actin filament polymerization	3	0.638298	0.0487907	CORO1A, HAX1, RASA1	432	14	16792	8.32937	1	0.685704	58.3412
GOTERM_BP_DIRECT	GO:0008285~negative regulation of cell proliferation	17	3.61702	0.0499443	ING5, INPPL1, WDR6, TP53, CXCL8, AMBRA1, PLG, STAT3, TGFB1, CTNNB1, HDAC4, HSF1, JUN, NPM1, TGFB1I1, IGFBP3, CIB1	432	396	16792	1.66868	1	0.690834	59.2168

## Sheet: Table S4
Supplementary Table S4: Molecular function of all human proteins participating in pathogen-host interaction
Category	Term	Count	%	PValue	Genes	List Total	Pop Hits	Pop Total	Fold Enrichment	Bonferroni	Benjamini	FDR
GOTERM_MF_DIRECT	GO:0005515~protein binding	336	71.4894	2.09e-24	PDLIM7, VAPA, LTBP4, UTRN, S100A9, ZNF639, RNF216, MED23, ITSN2, CDC16, IGHM, CTNNB1, B2M, ACTG1, N4BP2L2, DDX17, CD46, BTBD2, SULT1A1, OGT, BSG, CIZ1, NCF4, ZHX1, PTBP1, KIAA0141, ZHX2, HMG20A, DCTN5, BCL2L13, TOX4, DCTN3, ST13, UXT, PITPNM3, SCYL2, JUN, TGFB1I1, BIN2, SH3GL1, ELL, CCDC92, TMX3, NFKBIA, AKAP13, MYO9B, CALR, CD74, MACF1, RAC1, ZAP70, FBXO9, WDR59, DVL2, TRPC1, ZC3H13, ST6GAL1, LG…	447	8785	16881	1.4444	1.37e-21	1.37e-21	3.12e-21
GOTERM_MF_DIRECT	GO:0044822~poly(A) RNA binding	77	16.383	2.84e-14	PDIA3, ZNFX1, TSNAX, H1FX, HELZ, CNOT1, PKM, DDX17, IMP3, TIA1, ANP32A, PUM1, TPT1, RPN1, RBM47, FNDC3A, SELENOH, KHDRBS1, RBFOX2, TWF2, PTBP1, HNRNPA2B1, HLA-A, G3BP2, EEF2, MBNL1, RBBP6, NOC2L, SLTM, PA2G4, JUN, GRN, EIF4A2, EIF4A1, EDF1, TMSB4X, RBM39, GIGYF2, XRN2, HDLBP, YWHAZ, CALR, POLR2A, RACK1, ANXA7, SF3B1, DDX47, ATXN2L, DDX3X, MACF1, ZNF326, PRPF8, NPM1, HSPE1, DDX41, TNRC6B, NSUN2, T…	447	1129	16881	2.57565	1.87e-11	9.35e-12	4.25e-11
GOTERM_MF_DIRECT	GO:0042802~identical protein binding	46	9.78723	2.42e-07	FKBP8, YWHAZ, NMI, FHL2, NFKBIA, NFKB1, DAZAP2, CD74, B2M, ACTG1, STAT6, DPY30, CDC42, TMEM173, HSF1, PIK3AP1, DVL2, KHDRBS1, MAT2A, TP53BP2, TP53, TRIM27, SUN2, LYZ, ZHX2, HMG20A, CCDC155, FADD, CPT1A, STAT3, EMILIN1, ST13, ATXN1, VWF, FNBP1, FYN, PSME2, JUN, BNIP3L, SDCBP, CTSC, TNFAIP3, PDCD6, SEPT7, MVP, SH3GL1	447	749	16881	2.31935	0.000159	5.3e-05	0.000362
GOTERM_MF_DIRECT	GO:0098641~cadherin binding involved in cell-cell adhesion	24	5.10638	2.95e-06	ARGLU1, HDLBP, YWHAZ, BSG, TWF2, VAPA, PI4KA, H1FX, GIPC1, EEF2, PDXDC1, CTNNB1, RACK1, PKM, ATXN2L, DDX3X, MACF1, CCT8, SDCBP, EEF1D, GIGYF2, CLINT1, SEPT7, SH3GL1	447	290	16881	3.12539	0.00194174	0.000486	0.00441758
GOTERM_MF_DIRECT	GO:0042605~peptide antigen binding	8	1.70213	6.27e-06	HLA-DRB1, HLA-A, HLA-C, HLA-B, HLA-E, HLA-DRA, TAPBP, HLA-F	447	28	16881	10.79	0.00412028	0.000825	0.00938389
GOTERM_MF_DIRECT	GO:0001948~glycoprotein binding	11	2.34043	7.31e-06	VWF, FYN, SDCBP, CTSA, CD4, ITGB2, CALR, TGFB1, RASA1, OS9, B2M	447	65	16881	6.39102	0.00479806	0.000801	0.0109312
GOTERM_MF_DIRECT	GO:0043621~protein self-association	8	1.70213	0.000188	ATXN1, DVL2, LDB1, TP53, ZNF639, CTSC, TNFAIP3, SHANK3	447	46	16881	6.56784	0.116482	0.0175363	0.281087
GOTERM_MF_DIRECT	GO:0019901~protein kinase binding	23	4.89362	0.000445	SLC12A6, DVL2, PTPRC, EEF1A1, YWHAZ, UTRN, TP53, ELAVL1, ITGB2, EEF2, TCF7L2, STAT3, CTNNB1, CDC42, HDAC4, TMEM173, HSF1, RAC1, NPM1, CD4, CDK5RAP3, CIB1, MVP	447	376	16881	2.3101	0.253664	0.0359117	0.662797
GOTERM_MF_DIRECT	GO:0008134~transcription factor binding	19	4.04255	0.000578	RBFOX2, TAF1, YWHAZ, TP53, FHL2, NFKBIA, NFKB1, TCF7L2, STAT3, CTNNB1, HDAC4, TMEM173, HDAC2, DDX3X, ARRB1, JUN, CREG1, PPP1R13B, PBX2	447	284	16881	2.52654	0.316445	0.0413911	0.860994
GOTERM_MF_DIRECT	GO:0050681~androgen receptor binding	7	1.48936	0.000589	NCOA1, NCOA3, FHL2, PKN1, TGFB1I1, CALR, CTNNB1	447	40	16881	6.60889	0.321438	0.0380357	0.87751
GOTERM_MF_DIRECT	GO:0003823~antigen binding	10	2.12766	0.00162067	IGHG1, HLA-H, MICA, IGHA2, HLA-C, HLA-B, IGKC, IGHM, TGFB1, LAG3	447	103	16881	3.66651	0.656052	0.0924658	2.3966
GOTERM_MF_DIRECT	GO:0044212~transcription regulatory region DNA binding	15	3.19149	0.00163094	TAF1, SNAPC4, TP53, ZNF639, NFKB1, TCF7L2, STAT3, CTNNB1, HDAC4, ARRB1, DMTF1, SFPQ, JUN, TAF9, HIVEP1	447	213	16881	2.65951	0.658374	0.0856146	2.41162
GOTERM_MF_DIRECT	GO:0031625~ubiquitin protein ligase binding	18	3.82979	0.00169518	TXNIP, YWHAZ, TP53, NFKBIA, AMBRA1, CALR, STUB1, POLR2A, ACTG1, PRKAR2A, TMEM173, PA2G4, BAG6, ARRB1, BTBD2, BTBD3, JAK1, EIF4E2	447	287	16881	2.36854	0.672535	0.082291	2.50548
GOTERM_MF_DIRECT	GO:0005201~extracellular matrix structural constituent	8	1.70213	0.00190156	COL4A2, BGN, COL4A1, HAPLN3, FBLN2, COL3A1, CD4, TINAGL1	447	67	16881	4.50927	0.714187	0.0855737	2.80649
GOTERM_MF_DIRECT	GO:0042803~protein homodimerization activity	34	7.23404	0.00195265	SNX6, PRDX4, NFKB1, GIPC1, PLVAP, MYO9B, STUB1, TGFB1, CBX5, RACK1, ANXA6, DPY30, TMEM173, HMOX1, NPM1, PAFAH1B1, CD4, CAT, CARD8, LDB1, ZHX2, ELAVL1, WWTR1, S100A13, MID2, VWF, CORO1A, JUN, BNIP3L, SDCBP, PDCD6IP, PDCD6, ENG, VPS25	447	730	16881	1.75892	0.723654	0.0821672	2.88087
GOTERM_MF_DIRECT	GO:0046977~TAP binding	3	0.638298	0.00205287	HLA-A, HLA-C, HLA-B	447	3	16881	37.7651	0.741324	0.0810386	3.02662
GOTERM_MF_DIRECT	GO:0003756~protein disulfide isomerase activity	5	1.06383	0.0024097	TMX1, TXNDC11, PDIA3, TMX3, PDIA5	447	22	16881	8.58298	0.795563	0.0891547	3.5439
GOTERM_MF_DIRECT	GO:0003713~transcription coactivator activity	16	3.40426	0.00254686	TAF1, NACA, TRIP4, FHL2, MED23, WWTR1, LPIN2, CTNNB1, NCOA1, DDX17, NCOA3, JUN, NPM1, EDF1, TAF9, TGFB1I1	447	248	16881	2.43646	0.813247	0.0890073	3.74204
GOTERM_MF_DIRECT	GO:0051082~unfolded protein binding	10	2.12766	0.00255193	ST13, PFDN2, CCDC115, PFDN5, CCT8, NPM1, HSPE1, CALR, MDN1, TAPBP	447	110	16881	3.43319	0.813871	0.084688	3.74937
GOTERM_MF_DIRECT	GO:0030881~beta-2-microglobulin binding	4	0.851064	0.0025804	HLA-H, MICA, HLA-A, HLA-E	447	11	16881	13.7328	0.817334	0.0814921	3.79044
GOTERM_MF_DIRECT	GO:0030331~estrogen receptor binding	6	1.2766	0.00273229	DDX17, NCOA1, TRIP4, ARRB1, CNOT1, CTNNB1	447	37	16881	6.12407	0.834752	0.0821571	4.00933
GOTERM_MF_DIRECT	GO:0003723~RNA binding	27	5.74468	0.0029299	HDLBP, SYNJ1, CWC15, QARS, DDX17, DDX3X, A1CF, PRPF8, TIA1, NPM1, DDX3Y, PUM1, RANBP2, JAKMIP1, KHDRBS1, RBFOX2, PTBP1, HNRNPA2B1, ELAVL1, MBNL1, SRSF3, ATXN1, IFIT2, SON, HNRNPH2, RBM39, SRP9	447	547	16881	1.86409	0.854954	0.0840186	4.2934
GOTERM_MF_DIRECT	GO:0047485~protein N-terminus binding	9	1.91489	0.00414611	VWF, NCOA1, NCOA3, HAX1, TP53, SDCBP, PEX5, TGFB1, VPS25	447	97	16881	3.50398	0.935029	0.112069	6.02457
GOTERM_MF_DIRECT	GO:0008143~poly(A) binding	4	0.851064	0.00430026	KHDRBS1, DDX3X, TIA1, HNRNPDL	447	13	16881	11.62	0.941321	0.11144	6.24189
GOTERM_MF_DIRECT	GO:0034987~immunoglobulin receptor binding	5	1.06383	0.00453155	IGHG1, IGHA2, FES, IGKC, IGHM	447	26	16881	7.26252	0.949639	0.112673	6.56708
GOTERM_MF_DIRECT	GO:0051087~chaperone binding	8	1.70213	0.00555279	ST13, VWF, BAG1, TP53, CTSC, HSPE1, HLA-B, CALR	447	81	16881	3.72989	0.974368	0.131441	7.99039
GOTERM_MF_DIRECT	GO:0019903~protein phosphatase binding	7	1.48936	0.00627129	STAT6, RACK1, TP53, JAK1, STAT3, CTNNB1, MVP	447	63	16881	4.19612	0.984069	0.142141	8.97962
GOTERM_MF_DIRECT	GO:0042289~MHC class II protein binding	3	0.638298	0.00660578	CD4, CD74, LAG3	447	5	16881	22.6591	0.987235	0.144228	9.43676
GOTERM_MF_DIRECT	GO:0004386~helicase activity	8	1.70213	0.00720786	DDX47, DDX17, DDX3X, EIF4A2, EIF4A1, DDX3Y, HELZ, DDX41	447	85	16881	3.55436	0.991434	0.151373	10.2542
GOTERM_MF_DIRECT	GO:0004004~ATP-dependent RNA helicase activity	7	1.48936	0.0072962	DDX47, DDX17, DDX3X, EIF4A2, EIF4A1, DDX3Y, DDX41	447	65	16881	4.06701	0.991921	0.148382	10.3735
GOTERM_MF_DIRECT	GO:0019899~enzyme binding	18	3.82979	0.0075787	LDB1, TP53, NFKBIA, PEX5, STUB1, TGFB1, CTNNB1, RACK1, N4BP2L2, PLSCR1, NCOA1, HDAC2, FYN, JUN, HMOX1, RAC1, CD4, CAT	447	333	16881	2.04136	0.993301	0.149114	10.7542
GOTERM_MF_DIRECT	GO:0051059~NF-kappaB binding	5	1.06383	0.00764594	HDAC2, TP53BP2, NPM1, NFKBIA, CDK5RAP3	447	30	16881	6.29418	0.993593	0.146	10.8446
GOTERM_MF_DIRECT	GO:0023026~MHC class II protein complex binding	4	0.851064	0.00793951	PKM, HLA-DRB1, CD74, HLA-DRA	447	16	16881	9.44128	0.994726	0.146953	11.2383
GOTERM_MF_DIRECT	GO:0004402~histone acetyltransferase activity	6	1.2766	0.00847362	TAF1, NCOA1, NCOA3, ARRB1, EDF1, TAF9	447	48	16881	4.72064	0.9963	0.151842	11.9503
GOTERM_MF_DIRECT	GO:0008656~cysteine-type endopeptidase activator activity involved in apoptotic process	4	0.851064	0.00945433	RACK1, CARD8, CASP8AP2, BCL2L13	447	17	16881	8.88591	0.998071	0.163549	13.2438
GOTERM_MF_DIRECT	GO:0035612~AP-2 adaptor complex binding	3	0.638298	0.0175483	ARRB1, AAK1, TBC1D5	447	8	16881	14.1619	0.999991	0.276455	23.2623
GOTERM_MF_DIRECT	GO:0035257~nuclear hormone receptor binding	4	0.851064	0.0194269	NCOA1, NCOA3, TCF7L2, CTNNB1	447	22	16881	6.86638	0.999998	0.294525	25.4278
GOTERM_MF_DIRECT	GO:0000166~nucleotide binding	17	3.61702	0.0230644	RBFOX2, SYNJ1, HNRNPA2B1, PTBP1, G3BP2, ELAVL1, HNRNPDL, SRSF3, SLTM, HNRNPH2, A1CF, TIA1, SFPQ, RBM47, RBM39, TNRC6B, TNRC6A	447	348	16881	1.84485	1	0.332394	29.4596
GOTERM_MF_DIRECT	GO:0031072~heat shock protein binding	5	1.06383	0.0244003	HDAC2, HSF1, FKBP5, NFKBIA, EEF1D	447	42	16881	4.49585	1	0.340836	30.8885
GOTERM_MF_DIRECT	GO:0002039~p53 binding	6	1.2766	0.0319194	TAF1, TP53BP2, TP53, PPP1R13B, TAF9, EEF2	447	67	16881	3.38195	1	0.413532	38.4402
GOTERM_MF_DIRECT	GO:0004715~non-membrane spanning protein tyrosine kinase activity	5	1.06383	0.0327874	FYN, PEAK1, ZAP70, JAK1, FES	447	46	16881	4.1049	1	0.414341	39.2606
GOTERM_MF_DIRECT	GO:0003714~transcription corepressor activity	11	2.34043	0.0438396	RBFOX2, HDAC4, AES, CASP8AP2, PFDN5, LDB1, ZHX1, CREG1, ZHX2, WWTR1, NOC2L	447	203	16881	2.04638	1	0.50457	48.8525
GOTERM_MF_DIRECT	GO:0004871~signal transducer activity	11	2.34043	0.044846	STAT6, APOL3, VAPA, IL10RA, HMOX1, S100A9, AKAP13, STMN1, EEF1D, STAT3, CTNNB1	447	204	16881	2.03635	1	0.504462	49.6518
GOTERM_MF_DIRECT	GO:0008289~lipid binding	9	1.91489	0.0473557	ANXA6, APOL3, FNBP1, HDLBP, PITPNM3, OSBPL9, CLINT1, S100A13, SH3GL1	447	151	16881	2.2509	1	0.515918	51.5944
GOTERM_MF_DIRECT	GO:0019900~kinase binding	6	1.2766	0.0482175	WWC2, TRIP6, TNFAIP3, STUB1, CTNNB1, JAKMIP1	447	75	16881	3.02121	1	0.514517	52.2452
GOTERM_MF_DIRECT	GO:0008017~microtubule binding	11	2.34043	0.0499961	UXT, VAPA, MACF1, S100A9, SUN2, TPT1, MAP4, PAFAH1B1, FES, JAKMIP1, MID2	447	208	16881	1.99719	1	0.519851	53.5626

## Sheet: Table S5
Supplementary Table S5: KEGG pathways associated with human proteins participating in pathogen-host interaction
Category	Term	Count	%	PValue	Genes	List Total	Pop Hits	Pop Total	Fold Enrichment	Bonferroni	Benjamini	FDR
KEGG_PATHWAY	hsa04612:Antigen processing and presentation	15	3.19149	8.31e-09	HLA-DRB1, PDIA3, HLA-A, HLA-C, HLA-B, CALR, HLA-E, CD74, HLA-F, B2M, TAPBP, PSME1, PSME2, CD4, HLA-DRA	184	76	6910	7.41204	1.76e-06	1.76e-06	1.05e-05
KEGG_PATHWAY	hsa05416:Viral myocarditis	12	2.55319	2.13e-07	ACTG1, RAC2, HLA-DRB1, FYN, RAC1, HLA-A, HLA-C, ITGB2, HLA-B, HLA-E, HLA-DRA, HLA-F	184	57	6910	7.90618	4.51e-05	2.25e-05	0.000269
KEGG_PATHWAY	hsa05169:Epstein-Barr virus infection	19	4.04255	2.37e-06	YWHAZ, TP53, HLA-A, AKAP8L, NFKBIA, HLA-C, NFKB1, HLA-B, HLA-E, STAT3, HLA-F, POLR2A, HDAC4, HDAC2, IL10RA, JUN, PSMD3, JAK1, TNFAIP3	184	190	6910	3.75543	0.000501	0.000167	0.00299383
KEGG_PATHWAY	hsa05168:Herpes simplex infection	18	3.82979	6.02e-06	HLA-DRB1, TP53, HLA-A, NFKBIA, HLA-C, NFKB1, FADD, HLA-B, HLA-E, CD74, HLA-F, POLR2A, SRSF3, IRF9, JUN, JAK1, EEF1D, HLA-DRA	184	183	6910	3.69387	0.00127461	0.000319	0.00761223
KEGG_PATHWAY	hsa05203:Viral carcinogenesis	19	4.04255	6.99e-06	YWHAZ, TP53, HLA-A, NFKBIA, HLA-C, NFKB1, HLA-B, HLA-E, STAT3, HLA-F, PKM, IRF9, CDC42, HDAC4, HDAC2, DDX3X, JUN, RAC1, JAK1	184	205	6910	3.48065	0.00148103	0.000296	0.00884587
KEGG_PATHWAY	hsa05134:Legionellosis	9	1.91489	7.62e-05	EEF1A1, CR1, HSF1, ARF1, CXCL8, NFKBIA, NFKB1, ITGB2, BCL2L13	184	54	6910	6.25906	0.0160207	0.00268812	0.0963494
KEGG_PATHWAY	hsa05140:Leishmaniasis	10	2.12766	9.52e-05	CR1, HLA-DRB1, JUN, NCF4, NFKBIA, JAK1, NFKB1, ITGB2, TGFB1, HLA-DRA	184	71	6910	5.28934	0.019976	0.00287846	0.120364
KEGG_PATHWAY	hsa05166:HTLV-I infection	19	4.04255	0.000137	DVL2, HLA-DRB1, TP53, HLA-A, NFKBIA, HLA-C, NFKB1, ITGB2, CDC16, HLA-B, CALR, HLA-E, TGFB1, HLA-F, CTNNB1, ETS2, JUN, JAK1, HLA-DRA	184	256	6910	2.78724	0.0286017	0.00362076	0.173052
KEGG_PATHWAY	hsa04145:Phagosome	14	2.97872	0.000193	HLA-DRB1, NCF4, HLA-A, ITGB2, HLA-C, HLA-B, CALR, HLA-E, HLA-F, ACTG1, CORO1A, ATP6V1E1, RAC1, HLA-DRA	184	153	6910	3.43635	0.0401209	0.00453944	0.244105
KEGG_PATHWAY	hsa05332:Graft-versus-host disease	7	1.48936	0.000194	HLA-DRB1, HLA-A, HLA-C, HLA-B, HLA-E, HLA-DRA, HLA-F	184	33	6910	7.96607	0.0403045	0.00410547	0.245244
KEGG_PATHWAY	hsa05330:Allograft rejection	7	1.48936	0.000373	HLA-DRB1, HLA-A, HLA-C, HLA-B, HLA-E, HLA-DRA, HLA-F	184	37	6910	7.10488	0.0760435	0.00716424	0.470948
KEGG_PATHWAY	hsa04520:Adherens junction	9	1.91489	0.000531	PTPRB, ACTG1, CDC42, RAC2, FYN, RAC1, TCF7L2, CTNNB1, FARP2	184	71	6910	4.76041	0.10647	0.0093374	0.669667
KEGG_PATHWAY	hsa04940:Type I diabetes mellitus	7	1.48936	0.000754	HLA-DRB1, HLA-A, HLA-C, HLA-B, HLA-E, HLA-DRA, HLA-F	184	42	6910	6.25906	0.147817	0.0122288	0.950162
KEGG_PATHWAY	hsa05161:Hepatitis B	12	2.55319	0.00154212	STAT6, YWHAZ, DDX3X, JUN, TP53, CXCL8, NFKBIA, JAK1, NFKB1, FADD, TGFB1, STAT3	184	145	6910	3.10795	0.279047	0.0230991	1.93388
KEGG_PATHWAY	hsa05212:Pancreatic cancer	8	1.70213	0.00155051	CDC42, RAC2, RAC1, TP53, JAK1, NFKB1, TGFB1, STAT3	184	65	6910	4.62207	0.280331	0.0216922	1.94431
KEGG_PATHWAY	hsa05320:Autoimmune thyroid disease	7	1.48936	0.00235216	HLA-DRB1, HLA-A, HLA-C, HLA-B, HLA-E, HLA-DRA, HLA-F	184	52	6910	5.05539	0.393011	0.030721	2.93585
KEGG_PATHWAY	hsa04622:RIG-I-like receptor signaling pathway	8	1.70213	0.0023897	RNF125, OTUD5, TMEM173, DDX3X, CXCL8, NFKBIA, NFKB1, FADD	184	70	6910	4.29193	0.397835	0.029396	2.98206
KEGG_PATHWAY	hsa04621:NOD-like receptor signaling pathway	7	1.48936	0.00313733	CARD8, ERBIN, CXCL8, NFKBIA, NFKB1, TRIP6, TNFAIP3	184	55	6910	4.77964	0.486322	0.0363324	3.89804
KEGG_PATHWAY	hsa04514:Cell adhesion molecules (CAMs)	11	2.34043	0.00429606	NRCAM, PTPRC, HLA-DRB1, HLA-A, HLA-C, CD4, ITGB2, HLA-B, HLA-E, HLA-DRA, HLA-F	184	142	6910	2.90914	0.598572	0.0469027	5.302
KEGG_PATHWAY	hsa05210:Colorectal cancer	7	1.48936	0.00571338	RAC2, JUN, RAC1, TP53, TCF7L2, TGFB1, CTNNB1	184	62	6910	4.24001	0.703204	0.0589279	6.99357
KEGG_PATHWAY	hsa05132:Salmonella infection	8	1.70213	0.00621018	ACTG1, CDC42, ARPC3, JUN, RAC1, CXCL8, PKN1, NFKB1	184	83	6910	3.6197	0.733042	0.060952	7.57987
KEGG_PATHWAY	hsa05321:Inflammatory bowel disease (IBD)	7	1.48936	0.00667209	STAT6, HLA-DRB1, JUN, NFKB1, TGFB1, STAT3, HLA-DRA	184	64	6910	4.10751	0.758098	0.0624734	8.12196
KEGG_PATHWAY	hsa05131:Shigellosis	7	1.48936	0.00667209	ACTG1, CDC42, ARPC3, RAC1, CXCL8, NFKBIA, NFKB1	184	64	6910	4.10751	0.758098	0.0624734	8.12196
KEGG_PATHWAY	hsa05152:Tuberculosis	12	2.55319	0.00715753	CR1, CORO1A, HLA-DRB1, IL10RA, JAK1, CTSD, NFKB1, FADD, ITGB2, TGFB1, CD74, HLA-DRA	184	177	6910	2.54606	0.781911	0.0640666	8.68849
KEGG_PATHWAY	hsa04380:Osteoclast differentiation	10	2.12766	0.00777356	IRF9, FYN, JUN, NCF4, RAC1, FHL2, NFKBIA, JAK1, NFKB1, TGFB1	184	131	6910	2.86674	0.8088	0.0666124	9.40281
KEGG_PATHWAY	hsa05120:Epithelial cell signaling in Helicobacter pylori infection	7	1.48936	0.0083219	CDC42, JUN, ATP6V1E1, RAC1, CXCL8, NFKBIA, NFKB1	184	67	6910	3.92359	0.829944	0.0684124	10.0343
KEGG_PATHWAY	hsa04144:Endocytosis	15	3.19149	0.00833284	CDC42, ARPC3, SNX6, ARF1, ARRB1, STAM2, HLA-A, HLA-C, HLA-B, PDCD6IP, HLA-E, TGFB1, SH3GL1, VPS25, HLA-F	184	258	6910	2.18339	0.830341	0.0659538	10.0469
KEGG_PATHWAY	hsa05323:Rheumatoid arthritis	8	1.70213	0.00850551	HLA-DRB1, JUN, ATP6V1E1, TEK, CXCL8, ITGB2, TGFB1, HLA-DRA	184	88	6910	3.41403	0.83649	0.0648699	10.2448
KEGG_PATHWAY	hsa05162:Measles	10	2.12766	0.00855475	RACK1, IRF9, FYN, CD46, TP53, NFKBIA, JAK1, NFKB1, TNFAIP3, STAT3	184	133	6910	2.82364	0.838202	0.0629797	10.3012
KEGG_PATHWAY	hsa04662:B cell receptor signaling pathway	7	1.48936	0.00957298	RAC2, INPPL1, JUN, RAC1, NFKBIA, NFKB1, PIK3AP1	184	69	6910	3.80986	0.869873	0.0679035	11.4599
KEGG_PATHWAY	hsa05200:Pathways in cancer	19	4.04255	0.0158756	DVL2, COL4A2, COL4A1, PTGER4, TP53, CXCL8, NFKBIA, NFKB1, FADD, TCF7L2, STAT3, TGFB1, CTNNB1, CDC42, HDAC2, RAC2, JUN, RAC1, JAK1	184	393	6910	1.8156	0.96638	0.106928	18.3308
KEGG_PATHWAY	hsa04660:T cell receptor signaling pathway	8	1.70213	0.0191051	CDC42, PTPRC, FYN, JUN, ZAP70, NFKBIA, NFKB1, CD4	184	103	6910	2.91684	0.983252	0.123587	21.6579
KEGG_PATHWAY	hsa04510:Focal adhesion	12	2.55319	0.0205906	ACTG1, CDC42, VWF, COL4A2, COL4A1, RAC2, FYN, JUN, COL3A1, RAC1, ITGB4, CTNNB1	184	206	6910	2.18763	0.987854	0.128759	23.146
KEGG_PATHWAY	hsa05145:Toxoplasmosis	8	1.70213	0.0366674	HLA-DRB1, IL10RA, NFKBIA, JAK1, NFKB1, TGFB1, STAT3, HLA-DRA	184	118	6910	2.54606	0.999636	0.213362	37.6677
KEGG_PATHWAY	hsa05164:Influenza A	10	2.12766	0.0405919	ACTG1, IRF9, HLA-DRB1, JUN, CXCL8, NFKBIA, JAK1, NFKB1, PLG, HLA-DRA	184	174	6910	2.1583	0.999847	0.2277	40.8057
KEGG_PATHWAY	hsa05130:Pathogenic Escherichia coli infection	5	1.06383	0.0453181	ACTG1, CDC42, ARPC3, FYN, CTNNB1	184	51	6910	3.6818	0.999946	0.244906	44.3914
KEGG_PATHWAY	hsa04390:Hippo signaling pathway	9	1.91489	0.0467604	DVL2, ACTG1, YWHAZ, TP53BP2, ITGB2, WWTR1, TCF7L2, TGFB1, CTNNB1	184	151	6910	2.23834	0.999961	0.245736	45.4451
